# Supplementary material for: Neurobehavioral mechanisms of fear and anxiety in multiple sclerosis
Source: Commun Med (Lond). 2025 Aug 9;5:345. doi: 10.1038/s43856-025-01085-1 (PMC12335550; doi:10.1038/s43856-025-01085-1)
Supplement: Supplementary file 4 — Supplementary Data 1 [file 43856_2025_1085_MOESM4_ESM.xlsx]

## Sheet: Sheet1
		PwMSA	PwMSNA	HPs		PwMSA vs. PwMSNA	PwMSA vs. HPs	PwMSNA vs. HPs
Sex	#	2025-03-15	2025-08-28	2025-06-17	χ2	0.22	0.52 0.470	0.12 0.734
(f/m)					p	0.633
Age	MN	39.7	40.3 10.5	40.8	t	-0.17 0.869	-0.32 0.751	-0.20 0.845
(yrs)	SD	11.6		9.6	p
HSD (y/n)	#	2025-04-14	2025-07-29	2025-04-19	χ2	0.057	0.15	0.04 0.843
					p	0.811	0.698
STAI-T§	MN	47.6	32.8	30.8	t	9.42	8.89	1.41
(pts.)	SD	6.3	5	5.8	p	8∙10-13	6∙10-11	0.165
BDI-II	MN	16.1	7.1	3	t	4.7	6.25	3.26
(pts.)	SD	9	5.1	3.9	p	2∙10-5	2∙10-7	0.002
MFIS	MN	39.6	26.5	10.7	t	2.83	7.44	3.84
(pts.)	SD	13	17.3	11.8	p	0.007	5∙10-9	3∙10-4
Inf. Proc.*	MN	950	987	1058	t	-0.8	-1.96	-1.5
(ms)	SD	88	158	186	p	0.429	0.058	0.138
GM	MN	0.45	0.45	0.45	t	0.08	-0.48	-0.63
(fract.)	SD	0	0	0	p	0.936	0.634	0.529
T2LL	MD	6.1	4	0.1	t	0.36	4.9	3.9
(cm3)	RG	0.0-26.8	0.1-37.3	0.0-0.9	p	0.717	2∙10-5	3∙10-4
DD	MN	7.1	7.9		t	-1.18
(yrs)	SD	7.8	7.6		p	0.243
PROG	#	2025-01-17	35 / 1		χ2	0.26
(RR/SP)					p	0.61
EDSS	MD	1.75	1.75		p	0.544
(pts.)	RG	1.0–6.0	0.0-3.5
Cladribin	#	0 / 18	1935-01-01		χ2	0.51
(y/n)					p	0.475
Fumarate	#	2016-02-01	2029-07-01		χ2	0.6
(y/n)					p	0.439
Glatiramer	#	2016-02-01	1931-05-01		χ2	0.08
acetate					p	0.775
(y/n)
IFN-β	#	2017-01-01	1933-03-01		χ2	0.14
(y/n)					p	0.713
MAB	#	2025-12-06	1930-06-01		χ2	1.93
(y/n)					p	0.165
S1P	#	2017-01-01	1932-04-01		χ2	0.44
(y/n)					p	0.507
Teri-flunomide	#	0 / 18	1935-01-01		χ2	0.51
(y/n)					p	0.475
BTK	#	2017-01-01	0 / 36		χ2	2.04
					p	0.153
Anti-depressant	#	2015-03-01	1935-01-01		χ2	3.38
(y/n)					p	0.066
